# Supplementary material for: Central Administration of Recombinant IGF1 Is Neuroprotective in a Rodent Model of Acute Liver Failure
Source: Int J Mol Sci. 2026 Apr 16;27(8):3547. doi: 10.3390/ijms27083547 (PMC13116921; doi:10.3390/ijms27083547)
Supplement: Supplementary file 1 [file ijms-27-03547-s001.zip]

Archive with 1 entries (1 files):
- ijms-4101987-supplementary.pdf
